# Supplementary material for: Research advances of tubeless thoracic surgery for pulmonary nodules: current status and future challenges
Source: Front Surg. 2026 May 25;13:1834893. doi: 10.3389/fsurg.2026.1834893 (PMC13243431; doi:10.3389/fsurg.2026.1834893)
Supplement: Supplementary file 1 [file Datasheet1.zip]

Archive with 6 entries (5 files):
- Supplementary material presentation/
- Supplementary material presentation/Fig.1.tif
- Supplementary material presentation/Fig.2.tif
- Supplementary material presentation/Fig.3.tif
- Supplementary material presentation/Fig.4.tif
- Supplementary material presentation/Supplementary_Material.docx
